# Supplementary material for: Randomized Trial on the Effects of a Mindfulness Intervention on Temperament, Anxiety, and Depression: A Multi-Arm Psychometric Study
Source: Behav Sci (Basel). 2022 Mar 10;12(3):74. doi: 10.3390/bs12030074 (PMC8945710; doi:10.3390/bs12030074)
Supplement: Supplementary file 1 [file behavsci-12-00074-s001.zip]

Archive with 1 entries (1 files):
- behavsci-1514716-supplementary.pdf
